# Supplementary material for: Enhanced Detection of Landmark Minimal Residual Disease in Lung Cancer Using Cell-free DNA Fragmentomics
Source: Cancer Res Commun. 2023 May 30;3(5):933–42. doi: 10.1158/2767-9764.CRC-22-0363 (PMC10228550; doi:10.1158/2767-9764.CRC-22-0363)
Supplement: Table S1-2 — Supplementary Table S1. Patient demography Supplementary Table S2. Evaluating fragmentomics model performances and ctDNA mutation-based method. [file crc-22-0363-s01.xlsx]

## Sheet: Table S1
Supplementary Table S1. Patient demography
Characteristics	Patients (n = 87)
Age (years)
Mean ± SD	62.1 ± 8.5
Median (min - max)	63 (42 - 79)
Sex
Female	41 (47.1%)
Male	46 (52.9%)
Smoking history
Ever	16 (18.4%)
Never	71 (81.6%)
Histology
LUAD	72 (82.8%)
LUSC	11 (12.6%)
Other	4 (4.6%)
Stage
I	42 (48.3%)
II	14 (16.1%)
III	31 (35.6%)
Lymph node metastasis
Positive	38 (43.7%)
Negative	49 (56.3%)
Recurrence
Yes	23 (26.4%)
No	64 (73.6%)
Follow up (days from surgery)
Recurrence	311 (106 - 943)
Non-recurrence	875 (661 - 1259)

## Sheet: Table S2
Table S2. Evaluating fragmentomics model performances and ctDNA mutation based method.
7 days post-surgical				6 months post-surgical
Fragmentomics		Actual		Fragmentomics		Actual
		Progessed	Not-progressed			Progessed	Not-progressed
Predict	High risk	10	6	Predict	High risk	11	5
	Low risk	13	58		Low risk	8	52
Sensitivity/Recall (95% CI)		43.5% (23.2-65.5%)		Sensitivity/Recall (95% CI)		57.9% (33.5-79.7%)
Specificity (95% CI)		90.6% (80.7-96.5%)		Specificity (95% CI)		91.2% (80.7-97.1%)
PPV/Precision (95% CI)		62.5% (35.4-84.8%)		PPV/Precision (95% CI)		68.8% (41.3-89%)
NPV (95% CI)		81.7% (70.7-89.9%)		NPV (95% CI)		86.7% (75.4-94.1%)
Accuracy (95% CI)		78.2% (68-86.3%)		Accuracy (95% CI)		82.9% (72.5-90.6%)
Mutation based method		Actual		Mutation based method		Actual
		Progessed	Not-progressed			Progessed	Not-progressed
ctDNA status	Positive	6	4	ctDNA status	Positive	6	3
	Negative	17	60		Negative	13	54
Sensitivity/Recall (95% CI)		26.1% (10.2-48.4%)		Sensitivity/Recall (95% CI)		31.6% (12.6-56.6%)
Specificity (95% CI)		93.8% (84.8-98.3%)		Specificity (95% CI)		94.7% (85.4-98.9%)
PPV/Precision (95% CI)		60% (26.2-87.8%)		PPV/Precision (95% CI)		66.7% (29.9-92.5%)
NPV (95% CI)		77.9% (67-86.6%)		NPV (95% CI)		80.6% (69.1-89.2%)
Accuracy (95% CI)		75.9% (65.5-84.4%)		Accuracy (95% CI)		78.9% (68.1-87.5%)
Combined		Actual		Combined		Actual
		Progessed	Not-progressed			Progessed	Not-progressed
Predict	High risk	13	9	Predict	High risk	11	8
	Low risk	10	55		Low risk	8	49
Sensitivity/Recall (95% CI)		56.5% (34.5-76.8%)		Sensitivity/Recall (95% CI)		57.9% (33.5-79.7%)
Specificity (95% CI)		85.9% (75-93.4%)		Specificity (95% CI)		86% (74.2-93.7%)
PPV/Precision (95% CI)		59.1% (36.4-79.3%)		PPV/Precision (95% CI)		57.9% (33.5-79.7%)
NPV (95% CI)		84.6% (73.5-92.4%)		NPV (95% CI)		86% (74.2-93.7%)
Accuracy (95% CI)		78.2% (68-86.3%)		Accuracy (95% CI)		78.9% (68.1-87.5%)
CI: confidence interval
PPV: positive predictive value
NPV: negative predictive value
